# Supplementary material for: Preclinical characterization of the efficacy and safety of biologic N-001 as a novel pain analgesic for post-operative acute pain treatment
Source: Sci Rep. 2023 Jul 21;13:11778. doi: 10.1038/s41598-023-38618-4 (PMC10362049; doi:10.1038/s41598-023-38618-4)
Supplement: Supplementary file 2 — Supplementary Information 2. [file 41598_2023_38618_MOESM2_ESM.xlsx]

## Sheet: Sheet1
Test	Units	Day 1								Day 3								Day 13								Day 180
		Female				Male				Female				Male				Female				Male				Female				Male
		Controls (Saline)		Test (N-001)		Controls (Saline)		Test (N-001)		Controls (Saline)		Test (N-001)		Controls (Saline)		Test (N-001)		Controls (Saline)		Test (N-001)		Controls (Saline)		Test (N-001)		Controls (Saline)		Test (N-001)		Controls (Saline)		Test (N-001)
		Average	Standard Deviation	Average	Standard Deviation	Average	Standard Deviation	Average	Standard Deviation	Average	Standard Deviation	Average	Standard Deviation	Average	Standard Deviation	Average	Standard Deviation	Average	Standard Deviation	Average	Standard Deviation	Average	Standard Deviation	Average	Standard Deviation	Average	Standard Deviation	Average	Standard Deviation	Average	Standard Deviation	Average	Standard Deviation
GLUCOSE	mg/dL	219	1.41421	221.5	0.707107	207.25	8.05709	208.667	11.8462	203.667	12.5831	203.5	34.6482	185.333	21.7792	223	23.8118	253	21.2132	182.5	16.2635	198.25	20.7264	207	12.7671	220.667	15.1767	209.667	1.52753	182	8.48528	200.667	10.2144
UREA NITROGEN SERUM	mg/dL	19	1.41421	16.5	0.707107	22.25	1.89297	21.3333	2.3094	12.6667	0.57735	18	0	22.3333	6.1101	21.6667	1.52753	18	0	24.5	3.53553	22.6667	4.04145	20.3333	3.21455	18	6.245	17.6667	2.88675	21	4.24264	23.6667	4.72582
CREATININE SERUM	mg/dL	0.195	0.0353553	0.195	0.00707107
BUN/CREAT	RATIO	98.5	10.6066	84.5	0.707107	148.5	12.7671	142	15.5885	59	30.1993	120	0	148.667	40.6981	144.333	10.2632	92	39.598	127.5	27.5772	127.333	19.5021	104.333	22.5019	85.1667	82.7652	118	19.0526	160		155	34.6987
BILIRUBIN TOTAL	mg/dL	<0.2		<0.2		<0.2		<0.2		<0.2		<0.2		<0.2		<0.2		<0.2		<0.2		<0.2		<0.2		<0.2		<0.2		<0.2		<0.2
BILIRUBIN DIRECT	mg/dL	<0.1		<0.1		<0.1		<0.1		<0.1		<0.1		<0.1		<0.1		<0.1		<0.1		<0.1		<0.1		<0.1		<0.1		<0.1		<0.1
BILIRUBIN INDIRECT	mg/dL	***		***		***		***		***		***		***		***		***		***		***		***		***		***		***		***
Calculation for Indirect Bilirubin is invalid due to Total Bilirubun result of <0.2
ALT (SGPT)	IU/L	29	7.07107	23.5	4.94975	107.75	101.841	101.333	128.001	30.6667	4.04145	34	1.41421	27	2.82843	43.75	10.6888	32	4.24264	31	1.41421	31	1.82574	31.75	2.21736	23	4.24264	32.3333	5.1316	32.5	10.6066	30.6667	9.07377
ALKALINE PHOSPHATASE	IU/L	136	1.41421	138	8.48528	88.25	9.91211	104.667	6.02771	191.667	11.7189	163	2.82843	103	11.7898	150.5	10.6301	150	48.0833	76	50.9117	95.25	50.0625	99.75	38.1434	118.667	25.4231	111.333	19.3477	84.5	36.0624	81.3333	7.37111
LACTIC DEHYDROGENASE (LD)	IU/L	324.5	54.4472	389.5	17.6777	362.75	87.4123	281	110.49	180.667	20.5994	248.5	36.0624	493.333	239.753	341.75	46.5287	367	207.889	314	#DIV/0!	264.5	70.0036	279	62.0967	226.667	49.339	205	46.5725	258.5	21.9203	290.667	183.555
AST (SGOT)	IU/L	75	1.41421	78	12.7279	109.5	50.5338	134	122.295	90	4.24264	100	1.41421	85	24.5764	95.75	9.32291	97	11.3137	110	18.3848	106.5	33.8083	101	37.4611	84.3333	2.08167	87.3333	18.61	74	14.1421	81.3333	29.1605
CHOLESTEROL	mg/dL	86	0	96		95.5	4.65475	102.333	7.0946	76.6667	8.3865	83.5	0.707107	93	8.7178	101.5	8.42615	78	8.48528	108.5	13.435	104	9.34523	105.5	8.2664	99	14.7309	94.6667	10.116	109	16.9706	114.667	12.5033
TRIGLYCERIDES	mg/dL	138	28.2843	110		103.5	23.0579	80.6667	24.0069	141	45.7384	101		136.667	34.7898	168.5	59.8749	128	9.89949	174	31.1127	147.75	44.6047	160.5	52.7289	157.5	6.36396	164.667	27.7369	118.5	31.8198	165.667	48.5421
CALCIUM	mg/dL	8.75	0.212132	8.65	0.0707107	8.875	0.0957427	8.96667	0.11547	8.26667	0.251661	8.2		8.2	0.360555	8.8	0.163299	8.4	0.282843	8.85	0.353553	8.86667	0.251661	8.83333	0.057735	8.7	0.141421	8.63333	0.057735	8.8	0.141421	8.83333	0.23094
PHOSPHORUS	mg/dL	5.95	0.353553	6	0.424264	6.175	0.55	6.53333	0.46188	5.5	0.754983	6.45	1.06066	6.16667	0.602771	6	0.391578	5.95	0.212132	7.2	1.83848	6.85	1.14746	6.66667	0.351188	5.83333	0.568624	5.83333	0.665833	6.35	0.0707107	5.43333	0.665833
SODIUM	mmol/L	141	0	142		143.25	0.957427	146.333	0.57735	142.5	0.707107			141.5	0.707107	143.75	1.25831	143.5	2.12132	145	1.41421	143.5	2.08167	144	2.44949	148	1.73205	149	1	147.5	2.12132	149.333	0.57735
POTASSIUM	mmol/L	7.4				8.1	0.141421	5.9	0.43589	5.85	0.353553			7	0.989949	5.9	0.216025	5.65	1.48492	5.6		5.65	0.0707107	6.15	0.636396	4.8	0.264575	4.63333	0.251661	6		5.73333	0.404145
CHLORIDE	mmol/L	111	0	113	#DIV/0!	117.25	10.5317	113	2	109.5	0.707107			112	1.41421	111	2.16025	113	1.41421	115	1.41421	112.75	2.75379	111.75	1.5	114	2	115.333	2.08167	116.5	3.53553	115	1
PROTEIN SERUM	g/dL	4.35	0.0707107	4.5	0.141421	4.225	0.0957427	4.2	0.1	4.3	0.141421	4.4		4	0.1	4.3	0.141421	4.15	0.212132	4.45	0.0707107	4.375	0.0957427	4.3	0	4.8	0.173205	4.76667	0.057735	4.65	0.212132	4.7	0.1
ALBUMIN	g/dL	2.9	0	3	0.141421	2.7	0.0816497	2.66667	0.057735	2.7	0.1	2.9	0	2.66667	0.057735	2.775	0.05	2.8	0.141421	2.85	0.0707107	2.825	0.05	2.75	0.057735	3.06667	0.11547	3.03333	0.057735	3	0.141421	2.93333	0.057735
GLOBULIN	g/dL	1.45	0.0707107	1.5	0	1.525	0.05	1.53333	0.057735	1.6	0.282843	1.5		1.33333	0.057735	1.525	0.0957427	1.35	0.0707107	1.6	0.141421	1.55	0.1	1.55	0.057735	1.73333	0.057735	1.73333	0.057735	1.65	0.0707107	1.76667	0.057735
OSMOLALITY CALCULATED	mOsm/Kg	290.5	0.707107	291		295	2.58199	300.667	1.1547	289.5	0.707107			290.5	0.707107	297.667	2.08167	296	2.82843	297.5	2.12132	295	4.58258	294	5.65685	302.667	4.50925	304	1.73205	300.5	4.94975	306.333	2.08167
