# Supplementary material for: Preclinical characterization of the efficacy and safety of biologic N-001 as a novel pain analgesic for post-operative acute pain treatment
Source: Sci Rep. 2023 Jul 21;13:11778. doi: 10.1038/s41598-023-38618-4 (PMC10362049; doi:10.1038/s41598-023-38618-4)
Supplement: Supplementary file 3 — Supplementary Information 3. [file 41598_2023_38618_MOESM3_ESM.xlsx]

## Sheet: Sheet1
Test	Units	Day 1								Day 3								Day 13								Day 180
		Female				Male				Female				Male				Female				Male				Female				Male
		Controls (Saline)		Test (N-001)		Controls (Saline)		Test (N-001)		Controls (Saline)		Test (N-001)		Controls (Saline)		Test (N-001)		Controls (Saline)		Test (N-001)		Controls (Saline)		Test (N-001)		Controls (Saline)		Test (N-001)		Controls (Saline)		Test (N-001)
		Average	Standard Deviation	Average	Standard Deviation	Average	Standard Deviation	Average	Standard Deviation	Average	Standard Deviation	Average	Standard Deviation	Average	Standard Deviation	Average	Standard Deviation	Average	Standard Deviation	Average	Standard Deviation	Average	Standard Deviation	Average	Standard Deviation	Average	Standard Deviation	Average	Standard Deviation	Average	Standard Deviation	Average	Standard Deviation
WHITE BLOOD COUNT	x10^3/μL	0.925	0.457347	1.13333	0.321455	2.85	1.78606	2.075	0.35	1.425	0.457347	2.1	0.424264	1.56667	0.057735	1.36667	0.251661	1.45	0.506623	1.275	0.543906	1.475	0.55	1.66667	0.11547	0.775	0.492443	0.75	0.191485	1.2	0.43589	0.95	0.353553
RED BLOOD COUNT	x10^6/μL	8.6175	0.746921	9.06667	0.180093	9.295	0.472758	9.7575	0.744642	9.4175	0.535436	9.5975	0.400448	9.20667	0.5058	10.16	0.245561	9.0225	0.471549	9.8175	0.687235	9.8375	0.607968	9.92667	1.05216	9.2675	0.117011	9.33	0.111654	9.61333	0.128582	9.165	0.190919
HEMOGLOBIN	g/dL	14.5	1.1804	15.1333	0.416333	14.875	0.457347	15.65	0.556776	15.775	0.694622	16.125	0.434933	14.8	1.1	16.1	0.4	14.9	0.648074	15.65	0.387298	14.6	2.10238	14.4	2.62107	14.4	0.668331	14.525	0.788987	14.8333	0.723418	14.15	1.20208
HEMATOCRIT	%	41.325	3.50179	43.5	0.69282	44.275	2.12348	45.525	3.17949	45.175	2.54214	45.6	1.65126	44.0667	2.04042	47.9	0.781025	42.25	1.80462	45.55	2.54886	44.975	3.19726	45.0667	4.89524	46.975	1.06262	46.6	1.08934	48.3667	0.251661	46.8	0.848528
MCV	fL	48	0	48	0	47.75	0.5	46.75	0.5	48	0	47.5	0.57735	48	1	47.3333	0.57735	47	0.816497	46.5	1	45.75	0.5	45.3333	0.57735	51	0.816497	50	0.816497	50.3333	1.1547	51	0
MCH	pg	16.825	0.298608	16.7	0.6245	16.025	0.846069	16.05	0.635085	16.775	0.377492	16.85	0.251661	16.0667	0.51316	15.8667	0.057735	16.525	0.330404	16	0.734847	14.8	1.55134	14.4333	1.74738	15.525	0.722842	15.525	0.846069	15.4333	0.986577	15.4	0.989949
MCHC	g/dL	35.075	0.531507	34.7667	1.02144	33.625	1.64798	34.4	1.08012	34.9	0.828654	35.425	0.434933	33.5333	0.929157	33.6333	0.404145	35.25	0.450925	34.4	1.16046	32.375	3.05655	31.8667	3.56417	30.675	1.71537	31.15	1.60935	30.7333	1.34288	30.1	1.9799
RDW	%	15.4	0.516398	15.2	0.34641	15.975	0.170783	15.825	0.780491	13.125	0.15	13.225	0.359398	14.0333	0.378594	13.7	0.264575	17.025	0.88459	17.275	1.03401	17.125	0.805709	17	0.52915	13.95	0.129099	13.775	0.125831	15.1667	0.351188	14.45	0.0707107
PLATELET COUNT	x10^3/μL	887	19.5192	993.333	85.8506	1145.25	155.994	1173.5	126.466	1014.75	140.35	988.75	102.363	807.667	210.469	1050	133	858.25	63.2791	906.25	128.619	989	106.924	979.333	94.511	1245	132.086	1136.75	152.187	1707	183.608	1498.5	184.555
NEμTROPHILS %	%	17.15	7.38896	21.0667	2.76104	31.05	3.2665	32.875	14.8792	24.225	7.1051	26.425	5.32064	28.4667	2.21435	27.1	4.32666	27.425	4.78357	29.175	6.10321	23.75	7.24868	20.8667	2.54231	22.325	2.88487	19.15	6.09399	34.7333	9.96711	25.8	0.141421
NEμTROPHILS ABSOLUTE	x10^3/μL	0.15	0.1	0.233333	0.057735	0.875	0.499166	0.7	0.34641	0.35	0.173205	0.55	0.057735	0.433333	0.057735	0.366667	0.11547	0.375	0.0957427	0.325	0.0957427	0.3	0.0816497	0.333333	0.057735	0.225	0.15	0.15	0.057735	0.466667	0.251661	0.25	0.0707107
LYMPHOCYTES %	%	70.575	4.17083	53.1333	28.1489	55.05	14.3983	47.625	18.647	59.875	16.8625	67.575	6.53777	57.9667	2.90057	66.7667	4.29224	63.325	6.9038	61.45	6.4707	67.975	6.50609	72.4	1.47309	61.95	10.238	59.975	13.2812	53.2333	5.46291	55.65	4.87904
LYMPHOCYTES ABSOLUTE	x10^3/μL	0.675	0.330404	0.5	0.173205	1.725	1.37447	1	0.483046	0.875	0.419325	1.425	0.403113	0.9	0	0.933333	0.208167	0.925	0.386221	0.775	0.377492	1.025	0.419325	1.23333	0.057735	0.675	0.492443	0.425	0.0957427	0.633333	0.208167	0.55	0.212132
MONOCYTES %	%	5.925	6.73368	1.46667	0.602771	1.05	0.420317	6.125	9.31714	1.8	0.94163	2.475	0.377492	1.33333	0.46188	1.73333	0.80829	2.875	0.880814	2.25	0.946925	2.1	0.408248	1.9	0.781025	1.4	0.535413	2.225	1.31244	1.6	0.87178	1.9	1.13137
MONOCYTES ABSOLUTE	x10^3/μL	0.05	0.1	0	0	0	0	0.125	0.25	0.025	0.05	0.1	0	0	0	0	0	0.05	0.057735	0.025	0.05	0	0	0	0	0	0	0	0	0	0	0	0
EOSINOPHILS %	%	5.975	3.63536	24.1	28.2468	12.2	13.9762	12.625	18.8555	13.625	13.662	3.375	1.20104	12.2	1.90788	4.2	1.01489	6.125	3.02366	6.875	3.54154	6.025	3.10202	4.63333	0.46188	13.7	6.99857	18.275	12.2717	9.93333	8.44354	16.15	6.57609
EOSINOPHILS ABSOLUTE	x10^3/μL	0.05	0.057735	0.333333	0.404145	0.275	0.221736	0.25	0.3	0.15	0.1	0.1	0	0.2	3.39935e-17	0.0666667	0.057735	0.075	0.0957427	0.075	0.0957427	0.1	0.0816497	0.1	1.69967e-17	0.1	0	0.15	0.1	0.1	1.69967e-17	0.15	0.0707107
BASOPHILS %	%	0.4	0.469042	0.233333	0.321455	0.65	0.3	0.7	0.697615	0.475	0.221736	0.175	0.0957427	0.0666667	0.11547	0.166667	0.057735	0.25	0.129099	0.25	0.173205	0.175	0.170783	0.166667	0.152753	0.65	0.83865	0.3	0.182574	0.466667	0.404145	0.55	0.494975
BASOPHILS ABSOLUTE	x10^3/μL	0	0	0	0	0	0	0	0	0	0	0	0	0	0	0	0	0	0	0	0	0	0	0	0	0	0	0	0	0	0	0	0
